# Supplementary material for: Ameliorative Effects of Silicon against Salt Stress in Gossypium hirsutum L
Source: Antioxidants (Basel). 2022 Aug 4;11(8):1520. doi: 10.3390/antiox11081520 (PMC9404900; doi:10.3390/antiox11081520)
Supplement: Supplementary file 1 [file antioxidants-11-01520-s001.zip]

Archive with 2 entries (2 files):
- High lights.pdf
- Table S.pdf
